# Supplementary material for: Hepatic Transcriptome Profiles of Mice with Diet-Induced Nonalcoholic Steatohepatitis Treated with Astaxanthin and Vitamin E
Source: Int J Mol Sci. 2017 Mar 8;18(3):593. doi: 10.3390/ijms18030593 (PMC5372609; doi:10.3390/ijms18030593)
Supplement: Supplementary file 1 [file ijms-18-00593-s001.zip]

Archive with 2 entries (2 files):
- ijms-177044-supp-final.pdf
- ijms-177044-Table S1.xlsx
